# Supplementary material for: Toxic Cyanobacteria in Svalbard: Chemical Diversity of Microcystins Detected Using a Liquid Chromatography Mass Spectrometry Precursor Ion Screening Method
Source: Toxins (Basel). 2018 Apr 3;10(4):147. doi: 10.3390/toxins10040147 (PMC5923313; doi:10.3390/toxins10040147)
Supplement: Supplementary file 1 [file toxins-10-00147-s001.zip]

Archive with 4 entries (2 files):
- toxins-276582 Supp final/toxins-276582 Supp Final/
- toxins-276582 Supp final/toxins-276582 Supp Final/toxins-276582 Supp 1 Final.pdf
- toxins-276582 Supp final/toxins-276582 Supp Final/toxins-276582 Supp 2 Final.pdf
- toxins-276582 Supp final/
